# Supplementary material for: Circulating microRNAs as Potential Biomarkers of Overweight and Obesity in Adults: A Narrative Review
Source: Genes (Basel). 2025 Mar 17;16(3):349. doi: 10.3390/genes16030349 (PMC11942292; doi:10.3390/genes16030349)
Supplement: Supplementary file 1 [file genes-16-00349-s001.zip]

Archive with 1 entries (1 files):
- genes-3471423-supplementary.pdf
